# Supplementary material for: A Simulation Study Comparing Epidemic Dynamics on Exponential Random Graph and Edge-Triangle Configuration Type Contact Network Models
Source: PLoS One. 2015 Nov 10;10(11):e0142181. doi: 10.1371/journal.pone.0142181 (PMC4640514; doi:10.1371/journal.pone.0142181)
Supplement: S2 Dataset — Files related to the HS60 network. Contains the nodes degrees, graph statistics, and SIR simulation results, for both the empirical HS60 network and simulated networks from various models. (ZIP) [file pone.0142181.s006.zip]

Archive with 3 entries (3 files):
- HS60_network_statistics.mat
- HS60_nodedegrees.mat
- HS60_SIR_results.mat
