# Supplementary material for: A Simulation Study Comparing Epidemic Dynamics on Exponential Random Graph and Edge-Triangle Configuration Type Contact Network Models
Source: PLoS One. 2015 Nov 10;10(11):e0142181. doi: 10.1371/journal.pone.0142181 (PMC4640514; doi:10.1371/journal.pone.0142181)
Supplement: S6 Dataset — Files for evaluating estimators 1 to 6. Node degrees of the snowball-sampled empirical network and snowball-sampled simulated edge-triangle networks fit using estimators one to six in the paper. (ZIP) [file pone.0142181.s010.zip]

Archive with 5 entries (5 files):
- snowball_nodedegrees_estimator_1.mat
- snowball_nodedegrees_estimator_2.mat
- snowball_nodedegrees_estimator_3.mat
- snowball_nodedegrees_estimator_5.mat
- snowball_nodedegrees_estimator_6.mat
